# Supplementary material for: Analysis of Amino Acid and Derivative Diversity and Antioxidant Capacity in Ophiocordyceps sinensis and Its Substitutes
Source: J Fungi (Basel). 2025 Sep 30;11(10):711. doi: 10.3390/jof11100711 (PMC12565307; doi:10.3390/jof11100711)
Supplement: Supplementary file 1 [file jof-11-00711-s001.zip › Table S1.xlsx]

## Sheet: Sheet3
NO.	Compounds	CAS Number	Brand	Item Number	Lot Number	Purity
1	Glycine	56-40-6	TCI	ZTO-g0099-25g	QF4BN-OO	>99%
2	L-Alanine	56-41-7	TCI	ZTO-A0179-25g	Q4YKK-KM	>99%
3	L-Valine	72-18-4	TCI	ZTO-V0014-25g	YNQOM-BS	>98%
4	L-Leucine	61-90-5	TCI	ZTO-L0029-25g	N3C78-RS	>99%
5	L-Methionine	63-68-3	ANPEL	CDAA-270011-200mg	W2700025	/
6	L-Isoleucine	73-32-5	TCI	ZTO-I0181-25g	4DXXB-JH	/
7	L-Proline	147-85-3	TCI	ZTO-P0481-25g	BGXPC-SI	>99%
8	L-Serine	56-45-1	TCI	ZTO-S0035-5g	6XVZH-EB	>99%
9	L-Tryptophan	73-22-3	ExtraSynthese	ZES-5569	2016-10-16	/
10	L-Phenylalanine	63-91-2	TCI	ZTO-P0134-25g	PTSAH-HA	>98%
11	L-Tyrosine	60-18-4	TCI	ZTO-T0550-25g	LDVVF-QG	>98.5%
12	L-Cysteine	52-90-4	ANPEL	CDAA-270022-200mg	U2260025	100%
13	L-Glutamic acid	56-86-0	Aladdin	G103978-100g	G1731015	99%
14	L-Aspartate	56-84-8	TCI	ZTO-A0546-25g	K4RHO-IR	/
15	L-Asparagine Anhydrous	70-47-3	ChromaDex	ZCX-00011043-100mg	00011043-403	/
16	L-Glutamine	56-85-9	ANPEL	CDAA-281494-20mg	52540010	99.5%
17	L-Lysine	56-87-1	TCI	ZTO-L0129-5g	XJJXJ-GR	/
18	L-Histidine	71-00-1	TCI	ZTO-H0149-25g	PVHEE-RA	>99%
19	L-Arginine	74-79-3	TRC	A769505-100mg	1-NSM-93-1	/
20	L-Threonine	72-19-5	TCI	ZTO-T0230-100g	DDIGL-NP	>99%
21	L-Citrulline	372-75-8	sigma	C7629-10mg	BCB28701	≥98%
22	5-Hydroxy-Tryptamine	50-67-9	Rhawn	R053990-5mg	RH261901	≥98%
23	L-Homocitrulline	1190-49-4	zzstandard	ZR-18879-1g	ZZS16092205	/
24	Beta-Alanine	107-95-9	cnw	CFEQ-4-410190-0005	W165G020	≥99%
25	Sarcosine	107-97-1	cnw	CFEQ-4-490342-0005	4619G005	≥98%
26	L-Pipecolic Acid	3105-95-1	cnw	CFEQ-4-511414-0001	2017-03-20	>97%
27	L-Theanine	3081-61-6	sigma	SMB00395-100mg	SLBQ9851V	≥98%
28	Ethanolamine	141-43-5	AccuStandard	ALR-136W	13768	/
29	3-N-Methyl-L-Histidine	368-16-1	TRC	ZTR-M312005	2-BAI-149-1	/
30	Homoserine	1927-25-9	J&K Scientific	433471-1g	LQ60S18	99%
31	Creatine	57-00-1	Dr.Ehrenstorfer	ZDR-C11748500-250mg	114088	97.5%
32	Kinurenine	343-65-7	Rhawn	R021003-250mg	AV01-DCHN	>98%
33	L-Cystathionine	56-88-2	TRC	CDDM-C989500-25mg	16-BHW-69-2	/
34	5-Aminovaleric Acid	660-88-8	Topscience	T5089	132272	98%
35	N6-Acetyl-L-Lysine	692-04-6	sigma	CFAD-A4021-1G	BCBR5798V	/
36	Phosphorylethanolamine	1071-23-4	sigma	P0503-1g	BCBV6278	/
37	Anserine	584-85-0	zzstandard	ZR-50007-1g	ZZS17032705	97%
38	Trans-4-Hydroxy-L-Proline	51-35-4	TCI	ZTO-H0296-25g	KYSQI-TK	>99%
39	D-Homocysteine	454-29-5	sigma	44925-25mg	BCBR8252V	/
40	α-Aminoadipic acid	1118-90-7	Bide	BD2960-1g	1-GBL-122-1	/
41	L-Ornithine	3184-13-2	ANPEL	CDAA-270021-200mg	2017-02-09	/
42	L-tyrosine methyl ester	1080-06-4	cnw	CFEQ-4-522746-0001	M2610005	≥98.0%
43	2-Aminobutyric acid	1492-24-6	cnw	CFEQ-4-410836-0001	2017-01-07	≥99%
44	N-Acetylaspartate	997-55-7	sigma	CFAF-00920-5G	BCBL3992V	≥99%
45	(5-L-Glutamyl)-L-Amino Acid	5875-41-2	sigma	CFAE-483834-500mg	2017-02-15	98%
46	L-Homocystine	626-72-2	TRC	CDDM-H591360-10g	1-CGS-74-1	/
47	3-Iodo-L-Tyrosine	70-78-0	cnw	CFEQ-4-480085-0001	C1700005	≥99%
48	P-Aminohippuric Acid	61-78-9	USP	CDCU-1025351	2017-02-15	/
49	Glycyl-L-Proline	704-15-4	TCI	CFFC-G0137-1G	EZMGK-JA	96%
50	Trimethylamine N-Oxide	1184-78-7	cnw	CFEQ-4-521372-0001	N235G005	>95%
51	3-Aminoisobutanoic Acid	144-90-1	cnw	CFEQ-4-410334-0001	A1590005	≥98%
52	1,3,7-Trimethyluric Acid	5415-44-1	zzstandard	/	ZZS17042618	98%+
53	3-Hydroxyhippuric Acid	1637-75-8	TRC	H943125	2017-04-28	/
54	N8-Acetylspermidine	34450-15-2	TRC	ZTR-A188000-50mg	21J106-D4	95%
55	(S)-β-Aminoisobutyric Acid	4249-19-8	TRC	ZTR-M276560-10mg	2-TIM-39-1	/
56	S-Sulfo-L-Cysteine	1637-71-4	zzstandard	ZC-70242	21A021-D4	/
57	Glutathione Oxidized	121-24-4	/	/	/	/
58	Methionine Sulfoxide	62697-73-8	cnw	CFEQ-4-490111-0001	C1720005	≥98%
59	L-α-Aspartyl-L-phenylalanine	13433-09-5	sigma	421669-100mg	MKCJ4669	96%
60	Nα-Acetyl-L-Arginine	155-84-0	sigma	CFAD-A3133-5G	BCBP9130V	/
61	1-Methylhistidine	332-80-9	TRC	CDDM-M312050-100mg	2-JAE-132-1	/
62	N-Glycyl-L-Leucine	869-19-2	TRC	CDDM-G750000-10g	2-ANR-92-1	/
63	γ-Glutamate-Cysteine	636-58-8	zzstandard	ZC-25172	ZZS1708092504	100000ppm
64	Nα-Acetyl-L-glutamine	2490-97-3	cnw	CFEQ-4-410794-0005	C1510005	/
65	N-Acetyl-L-Tyrosine	537-55-3	cnw	CFEQ-4-411419-0005	A3920005	/
66	γ-Aminobutyric Acid	56-12-2	cnw	CFEQ-4-410292-0005	90620005	≥98%
67	D-Alanyl-D-Alanine	923-16-0	sigma	CFAD-A0912-250mg	BCBR9191V	/
68	Guanidinoethyl Sulfonate	543-18-0	TRC	CDDM-G827500-5g	11-RCD-68-2	/
69	Homo-L-arginine	156-86-5	BACHEM	F-27800005	1071047	/
70	L-Tryptophyl-L-glutamic acid	36099-95-3	zzstandard	ZC-27204	ZZS18051803	/
71	Nicotinuric Acid	583-08-4	TRC	CDDM-N433500-250mg	27-GHZ-37-1	/
72	N-Acetylneuraminic Acid	131-48-6	cnw	CFEQ-4-410649-0250	4544G004	>98%
73	N,N-Dimethylglycine	1118-68-9	cnw	CFEQ-4-443595-0001	A1460005	≥98%
74	4-Acetamidobutyric Acid	3025-96-5	Alfa Aesar	CFDL-A11039-10g	G1045C	/
75	L-Carnosine	305-84-0	ChromaDex	CDCV-ASB-00003201-100	0000201-762	/
76	O-Phospho-L-Serine	407-41-0	cnw	CFEQ-4-510783-0001	C1440005	≥98%
77	6-Aminocaproic Acid	60-32-2	cnw	CFEQ-4-412265-0005	M295G005	≥98%
78	Creatine Phosphate	922-32-7	Rhawn	R008138-1g	RH184486	98%
79	3-Chloro-L-Tyrosine	7423-93-0	Rhawn	R046276-1g	2020-03-30	98%
80	glycylphenylalanine	3321-03-7	TCI	CFFC-G0136-100mg	WC4TI-TB	＞98%
81	S-(5-Adenosy)-L-Homocysteine	979-92-0	TRC	CDDM-A291500-50mg	8-YKZ-28-2	/
82	Kynurenic Acid	492-27-3	SCRSTANDARD	SCMR-300140	1-TIM-17-1	0.98
83	N'-Formylkynurenine	1022-31-7	TRC	ZTR-F700490-2.5mg	/	/
84	Urea	57-13-6	TCI	ZTO-U0077-5g	5EWZH-RM	>99%
85	argininosuccinic acid	2387-71-5	sigma	73097-10mg	BCBW1556	≥95%
86	5-Hydroxylysine	1190-94-9	wako	ZWK-089-08231	PTL1118	95%+
87	2-Aminoethanesulfonic Acid	107-35-7	TCI	ZTO-A0295-25g	6AXZA-MO	>98%
88	1,3-Dimethyluric Acid	944-73-0	sigma	CFAD-D2889-100mg	00321EJV	/
89	N-Propionylglycine	21709-90-0	/	/	/	/
90	N-Isovaleroylglycine	16284-60-9	TRC	CDDM-I917600-2.5g	3-BLH-108-1	/
91	Succinic Acid	110-15-6	zzstandard	ZT-20907-100mg	2016-09-29	/
92	5-Hydroxy-tryptophan	4350-09-8	zzstandard	ZC-28128	ZZS-20-601-A6	100%
93	3,7-Dimethyluric Acid	13087-49-5	sigma	CFAF-40409-250mg	2017-02-15	≥95%
94	L-Cystine	56-89-3	Rhawn	R014128-25g	RH161172	99%
